# Supplementary material for: Prevalence of CVD Among Indian Adult Population: Systematic Review and Meta-Analysis
Source: Int J Environ Res Public Health. 2025 Apr 1;22(4):539. doi: 10.3390/ijerph22040539 (PMC12026997; doi:10.3390/ijerph22040539)
Supplement: Supplementary file 1 [file ijerph-22-00539-s001.zip]

Archive with 1 entries (1 files):
- ijerph-3465978-supplementary.pdf
